# Supplementary material for: Fabrication, Corrosion, and Mechanical Properties of Magnetron Sputtered Cu–Zr–Al Metallic Glass Thin Film
Source: Materials (Basel). 2019 Dec 11;12(24):4147. doi: 10.3390/ma12244147 (PMC6947152; doi:10.3390/ma12244147)
Supplement: Supplementary file 1 [file materials-12-04147-s001.zip]

Archive with 1 entries (1 files):
- materials-634613-SI.docx
